# Supplementary material for: Salutary Effects of Overexpression of Rsm22, an Assembly Factor for the Mitochondrial Ribosome, on Frataxin/Yfh1 Depletion Phenotypes in Saccharomyces cerevisiae
Source: Biomolecules. 2025 May 28;15(6):785. doi: 10.3390/biom15060785 (PMC12191369; doi:10.3390/biom15060785)
Supplement: Supplementary file 1 [file biomolecules-15-00785-s001.zip]

Archive with 3 entries (2 files):
- Supplementary Materials/
- Supplementary Materials/Supplementary Materials.pdf
- __MACOSX/Supplementary Materials/._Supplementary Materials.pdf
